# Supplementary material for: Precision Engineering of Chondrocyte Microenvironments: Investigating the Optimal Reaction Conditions for Type B Gelatin Methacrylate Hydrogel Matrix for TC28a2 Cells
Source: J Funct Biomater. 2024 Mar 20;15(3):77. doi: 10.3390/jfb15030077 (PMC10971347; doi:10.3390/jfb15030077)
Supplement: Supplementary file 1 [file jfb-15-00077-s001.zip]

Archive with 1 entries (1 files):
- jfb-2905855-supplementary.pdf
